# Supplementary material for: The Effect of Daylight-Saving Time on Percutaneous Coronary Intervention Outcomes in Acute Coronary Syndrome Patients—Data from the Polish National Registry of Percutaneous Coronary Interventions (ORPKI) in the Years 2014–2022
Source: J Cardiovasc Dev Dis. 2023 Sep 1;10(9):375. doi: 10.3390/jcdd10090375 (PMC10532136; doi:10.3390/jcdd10090375)
Supplement: Supplementary file 1 [file jcdd-10-00375-s001.zip]

Archive with 1 entries (1 files):
- jcdd-2519376-supplementary.pdf
